# Supplementary material for: Combining TNF-α silencing with Wnt3a overexpression: a promising gene therapy for particle-induced periprosthetic osteolysis
Source: Front Cell Dev Biol. 2025 Mar 6;13:1511577. doi: 10.3389/fcell.2025.1511577 (PMC11922860; doi:10.3389/fcell.2025.1511577)
Supplement: Supplementary file 4 [file Table1.xlsx]

## Sheet: Supplementary Table S1
	Table S1 The table of Primer sequence
	Species	Gene	Forward (5'-3')	Reverse (5'-3')	Fragment length
	Human	WNT3A	AGCTACCCGATCTGGTGGTC	CAAACTCGATGTCCTCGCTAC	430 bp
	Human	TNF-α	CCTCTCTCTAATCAGCCCTCTG	GAGGACCTGGGAGTAGATGAG	220 bp
	Human	GAPDH	GGAGCGAGATCCCTCCAAAAT	GGCTGTTGTCATACTTCTCATGG	197 bp
	Mouse	Wnt3a	CTCCTCTCGGATACCTCTTAGTG	GCATGATCTCCACGTAGTTCCTG	186 bp
	Mouse	Tnf-α	CTGAACTTCGGGGTGATCGG	GGCTTGTCACTCGAATTTTGAGA	122 bp
	Mouse	Ocn	TTCTGCTCACTCTGCTGACC	GTAGGCGGTCTTCAAGCCAT	248 bp
	Mouse	Opg	CCTTGCCCTGACCACTCTTAT	CACACACTCGGTTGTGGGT	127 bp
	Mouse	Rankl	CATCGGGAAGCGTACCTACA	ATTGCCCGACCAGTTTTTCG	122 bp
	Mouse	Trap	CACTCCCACCCTGAGATTTGT	CATCGTCTGCACGGTTCTG	118 bp
	Mouse	Nfatc1	GACCCGGAGTTCGACTTCG	TGACACTAGGGGACACATAACTG	97 bp
	Mouse	Oscar	CCTAGCCTCATACCCCCAG	CGTTGATCCCAGGAGTCACAA	68 bp
	Mouse	Mmp9	CTGGACAGCCAGACACTAAAG	CTCGCGGCAAGTCTTCAGAG	145 bp
	Mouse	Ctsk	GAAGAAGACTCACCAGAAGCAG	TCCAGGTTATGGGCAGAGATT	102 bp
	Mouse	Runx2	ATGCTTCATTCGCCTCACAAA	GCACTCACTGACTCGGTTGG	146 bp
	Mouse	Alpl	CCAACTCTTTTGTGCCAGAGA	GGCTACATTGGTGTTGAGCTTTT	110 bp
	Mouse	Tcf4	CGAAAAGTTCCTCCGGGTTTG	CGTAGCCGGGCTGATTCAT	196 bp
	Mouse	IL-6	CCAAGAGGTGAGTGCTTCCC	CTGTTGTTCAGACTCTCTCCCT	118 bp
	Mouse	Xirp1	GCTCCGGCGTCTCTACAAAC	CCAGCGCATACACTGAACATC	130 bp
	Mouse	Rps27	GAGAACATGCCTCTCGCA	TGTGCATGGCTAAAGACCGT	159 bp
	Mouse	Cadps2	TCCAGAGACAGACTTTGGATCA	GGAGCAGGGTAGGGTCAATG	195 bp
	Mouse	Gapdh	GGAGAGTGTTTCCTCGTCCC	TTTGCCGTGAGTGGAGTCAT	188 bp
